# Supplementary material for: LncRNA SNHG14 activates autophagy via regulating miR-493-5p/Mef2c axis to alleviate osteoporosis progression
Source: Commun Biol. 2023 Nov 4;6:1120. doi: 10.1038/s42003-023-05493-8 (PMC10625635; doi:10.1038/s42003-023-05493-8)
Supplement: Supplementary file 3 — Supplementary data1 [file 42003_2023_5493_MOESM3_ESM.xlsx]

## Sheet: FIG1
fig.1c				fig.1d
NM	GM			NM	GM
1	2.4			1	2.8
1.23	2.87			1.23	3.34
0.77	1.93			0.77	2.26
fig.1e
	NM			GM
Runx2	1	1.28	0.72	2.35199	2.59	1.91
BSP	1	1.25	0.75	1.53803	1.73	1.94607
ALP	1	1.19	0.81	4.14461	4.78	3.50921
OCN	1	1.16	0.84	1.72877	2.64	2.65
fig.1f
0d	7d	14d	21d
1	2.97531	4.07189	4.59136
1.39	3.33	4.31	4.9
0.61	2.62061	3.02	3.61

## Sheet: FIG2
fig.2a				fig.2b				fig.2c
sh-NC	sh-SNHG14			sh-NC	sh-SNHG14			sh-NC	sh-SNHG14
1	0.34			1	0.35			1	0.3
1.19	0.25			1.15	0.46			1.21	0.42
0.81	0.16			0.85	0.24			0.79	0.18
fig.2d
	sh-NC			sh-SNHG14
Runx2	1	1.08	0.92	0.56	0.6	0.38
BSP	1	1.14	0.86	0.45	0.55	0.36
ALP	1	1.09	0.91	0.48	0.31	0.36
OCN	1	1.11	0.89	0.49	0.37	0.48
fig.2e
	sh-NC			sh-SNHG14
Runx2	0.17	0.19	0.15	0.07	0.09	0.05
BSP	0.22	0.26	0.18	0.08	0.1	0.0587014
ALP	0.26	0.3	0.22	0.14	0.16	0.12
OCN	0.23	0.26	0.2	0.16	0.17	0.15

## Sheet: FIG3
fig.3b									fig.3c
	mimics NC			miR-493-5p mimics					sh-NC			sh-SNHG14
SNHG14-WT	1	1.16	0.84	0.23	0.35	0.48		Mef2c	1	1.12	0.88	0.57	0.5	0.41
SNHG14-MUT	0.93	1.05	1.18	0.99	1.12	1.23		miR-493-5p	1	1.18	0.82	3.26	3.67	2.79
fig.3e
	mimics NC			miR-493-5p mimics
Mef2c-WT	1	0.87	1.13	0.41	0.35	0.47
Mef2c-MUT	1.18	1.11	1.35	1.08	0.94	1.22
fig.3f									fig.3g
Mef2c	Inhibitor NC	miR-493-5p inhibitor	mimics NC	miR-493-5p mimics				Mef2c	Inhibitor NC	miR-493-5p inhibitor	mimics NC	miR-493-5p mimics
	1	2.86	0.92	0.41					0.44	0.76	0.49	0.21
	1.17	3.08	1.22	0.56					0.5	0.65	0.57	0.26
	0.83	2.35	1.28	0.27					0.38	0.87	0.41	0.15

## Sheet: FIG4
	fig.4a						fig.4b-1				fig.4b-2
miR-493-5p	0d	7d	14d	21d		miR-493-5p	mimics NC	miR-493-5p mimics		SNHG14	OE-NC	OE-SNHG14
	1	0.53	0.49	0.23			1	2.87			1	3.48
	1.12	0.67	0.4	0.36			1.15	3.22			1.19	3.91
	0.88	0.41	0.31	0.15			0.85	3.69			0.81	3.02
	fig.4c						fig.4d
	mimics NC	miR-493-5p mimics	miR-493-5p mimics+OE-NC	miR-493-5p mimics+OE-SNHG14			mimics NC	miR-493-5p mimics	miR-493-5p mimics+OE-NC	miR-493-5p mimics+OE-SNHG14
	1	0.53	0.62	1.08			1	0.34	0.29	0.87
	1.17	0.66	0.54	0.85			1.18	0.25	0.4	0.78
	0.83	0.42	0.4	0.96			0.82	0.45	0.21	0.7
fig.4e-1
	mimics NC			miR-493-5p mimics			miR-493-5p mimics+OE-NC			miR-493-5p mimics+OE-SNHG14
RUNX2	1	1.13	0.87	0.61	0.5	0.41	0.58	0.49	0.4	0.67	0.78	0.89
BSP	1	1.18	0.82	0.43	0.35	0.26	0.41	0.3	0.2	0.67	0.78	0.89
fig.4e-2
	mimics NC			miR-493-5p mimics			miR-493-5p mimics+OE-NC			miR-493-5p mimics+OE-SNHG14
ALP	1	1.12	0.88	0.44	0.55	0.33	0.48	0.4	0.3	0.81	0.9	1.02
OCN	1	1.16	0.84	0.67	0.6	0.5	0.71	0.62	0.54	0.83	0.96	1.06
fig.4f-1
	mimics NC			miR-493-5p mimics			miR-493-5p mimics+OE-NC			miR-493-5p mimics+OE-SNHG14
RUNX2	0.18	0.14	0.22	0.08	0.04	0.1	0.06	0.04	0.09	0.16	0.13	0.2
BSP	0.24	0.2	0.28	0.05	0.03	0.01	0.04	0.02	0.01	0.15	0.12	0.18
fig.4f-2
	mimics NC			miR-493-5p mimics			miR-493-5p mimics+OE-NC			miR-493-5p mimics+OE-SNHG14
ALP	0.27	0.22	0.31	0.13	0.08	0.04	0.15	0.05	0.1	0.25	0.19	0.31
OCN	0.21	0.26	0.17	0.12	0.08	0.04	0.13	0.09	0.05	0.23	0.28	0.19

## Sheet: FIG5
	fig.5a						fig.5b				fig.5c
Mef2c	0d	7d	14d	21d		Mef2c	shNC	shMef2c		Mef2c	shNC	shMef2c
	1	2.59	2.11	3.46			1	0.35			0.67	0.46
	1.13	1.85	2.64	3.89			1.2	0.42			0.74	0.53
	0.87	2.06	3.03	4.13			0.8	0.24			0.6	0.39
	fig.5d						fig.5e
	Inhibitor NC	miR-493-5p inhibitor	miR-493-5p inhibitor+shNC	miR-493-5p inhibitor+shMef2c			Inhibitor NC	miR-493-5p inhibitor	miR-493-5p inhibitor+shNC	miR-493-5p inhibitor+shMef2c
	1	2.34	2.5	1.53			1	2.63	2.79	1.89
	1.22	2.67	2.87	1.81			1.31	3.02	3.08	2.22
	0.78	2.01	2.13	1.25			0.69	2.24	2.5	1.56
fig.5f
	Inhibitor NC			miR-493-5p inhibitor			miR-493-5p inhibitor+shNC			miR-493-5p inhibitor+shMef2c
RUNX2	1	1.21	0.79	5.3	4.51	4.62	3.78	4.75	4.65	2.48	2.08	2.79
BSP	1	1.25	0.75	3.66	3.56	4.21	3.81	4.15	3.42	2.35	2.68	2.02
ALP	1	1.34	0.66	4.12	4.56	4.68	4.26	4.38	5.15	1.95	2.37	1.54
OCN	1	1.19	0.81	2.92	3.33	2.51	3.07	3.54	2.51	1.73	2.34	1.51
fig.5g
	Inhibitor NC			miR-493-5p inhibitor			miR-493-5p inhibitor+shNC			miR-493-5p inhibitor+shMef2c
RUNX2	0.27	0.35	0.19	0.95	1.08	0.82	0.98	1.12	0.84	0.46	0.58	0.34
BSP	0.23	0.3	0.16	0.6	0.69	0.51	0.57	0.64	0.5	0.37	0.41	0.33
ALP	0.25	0.3	0.2	0.61	0.7	0.52	0.63	0.74	0.52	0.41	0.47	0.357636
OCN	0.26	0.31	0.21	0.53	0.61	0.45	0.56	0.65	0.49	0.35	0.41	0.29
fig.5i
	Inhibitor NC			miR-493-5p inhibitor			miR-493-5p inhibitor+shNC			miR-493-5p inhibitor+shMef2c
LC3Ⅱ/Ⅰ	0.11	0.2	0.05	3.43	3.97	2.98	3.55	3.12	4.01	1.12	1.44	0.97
p62	0.59	0.66	0.52	0.17	0.22	0.12	0.18	0.25	0.11	0.41	0.46	0.36
Beclin-1	0.17	0.22	0.12	0.58	0.66	0.5	0.6	0.69	0.51	0.38	0.43	0.33

## Sheet: FIG6
fig.6a						fig.6b
BMD	Sham	OVX	OVX+OE-NC	OVX+OE-SNHG14		BV/TV	Sham	OVX	OVX+OE-NC	OVX+OE-SNHG14
	78	58	55	75			28	17	15	26
	89	64	59	80			32	21	17	30
	67	52	51	70			24	13	13	22
	60	70	63	85			20	9	20	20
	96	46	47	65			36	25	10	32
fig.6c						fig.6d
BFR/BS	Sham	OVX	OVX+OE-NC	OVX+OE-SNHG14		ob.s/BS	Sham	OVX	OVX+OE-NC	OVX+OE-SNHG14
	1.3	0.43	0.5	0.89			25	5	15	23
	1.56	0.56	0.6	1.03			20	16	11	25
	1.04	0.69	0.4	1.19			28	10	7	21
	0.89	0.35	0.32	0.8			14	8	12	16
	1.71	0.77	0.68	1.27			35	13	10	30
fig.6e						fig.6f
oc.s/BS	Sham	OVX	OVX+OE-NC	OVX+OE-SNHG14		N.oc/B.Pm	Sham	OVX	OVX+OE-NC	OVX+OE-SNHG14
	12	22	26	15			10	22	21	14
	14	27	30	18			12	25	23	16
	10	22	22	12			8	18	20	12
	6	18	15	8			6	13	15	8
	18	29	37	22			14	30	28	20
fig.6h
	Sham					OVX					OVX+OE-NC					OVX+OE-SNHG14
SNHG14	1	1.12	0.88	0.72	1.28	0.31	0.21	0.4	0.16	0.453333	0.28	0.2	0.37	0.43	0.136667	0.73	0.65	0.88	0.59	0.916667
miR-493-5p	1	1.19	0.81	0.72	1.28	2.4	2.46	2.14	1.89	2.77667	1.82	2.38	2.35	1.72	2.64667	1.25	1.55	1.71	1.13	1.87667
Mef2c	1	1.15	0.85	0.79	1.21	0.67	0.55	0.51	0.44	0.713333	0.63	0.41	0.42	0.3	0.673333	0.71	0.96	0.95	0.65	1.09667
fig.6i	BMSC					fig.6j	RANKL-induced macrophages
SNHG14	Sham	OVX	OVX+OE-NC	OVX+OE-SNHG14		SNHG14	Sham	OVX	OVX+OE-NC	OVX+OE-SNHG14
	1	0.43	0.58	0.86			1	0.67	0.64	0.95
	1.18	0.55	0.5	0.99			1.14	0.6	0.51	0.82
	0.82	0.31	0.4	0.72			0.86	0.51	0.43	0.74
	0.77	0.29	0.32	0.68			0.8	0.48	0.35	0.69
	1.23	0.57	0.666667	1.03333			1.2	0.706667	0.703333	0.983333
fig.6k
	Sham					OVX					OVX+OE-NC					OVX+OE-SNHG14
RUNX2	0.65	0.72	0.58	0.55	0.75	0.18	0.23	0.127397	0.09	0.268264	0.16	0.21	0.1	0.08	0.233333	0.4	0.47	0.33	0.3	0.5
BSP	0.69	0.78	0.6	0.55	0.83	0.31	0.37	0.25	0.2	0.42	0.29	0.35	0.23	0.19	0.39	0.5	0.58	0.42	0.4	0.6
ALP	0.44	0.51	0.37	0.35	0.53	0.15	0.2	0.1	0.08	0.22	0.13	0.16	0.1	0.03	0.23	0.33	0.4	0.26	0.22	0.44
OCN	0.5	0.57	0.43	0.39	0.61	0.12	0.08	0.16	0.13	0.11	0.11	0.15	0.07	0.04	0.18	0.3	0.36	0.242776	0.2	0.401851
fig.6l
	Sham					OVX					OVX+OE-NC					OVX+OE-SNHG14
LC3Ⅱ/Ⅰ	3.87	3.43	4.29	3.81	3.91667	0.98	1.19	0.87	0.8	1.22667	0.95	1.05	0.81	0.72	1.15333	1.24	1.41	1.05	0.9	1.56667
p62	0.17	0.22	0.12	0.08	0.26	0.47	0.52	0.42	0.33	0.61	0.5	0.55	0.45	0.36	0.64	0.24	0.3	0.18	0.12	0.36
Beclin-1	0.58	0.67	0.49	0.4	0.76	0.26	0.32	0.2	0.15	0.37	0.24	0.3	0.18	0.12	0.36	0.47	0.52	0.42	0.35	0.59

## Sheet: Supplementary FIG1
Supplementary fig.1c
	OE-NC			OE-SNHG14			OE-SNHG14+shNC			OE-SNHG14+shMef2c
RUNX2	1	1.12	0.88	4.24	4.67	3.61	4.43	4.02	3.41	2.03	2.42	1.77
BSP	1	1.15	0.85	3.15	3.64	2.73	3.26	3.71	2.85	1.87	2.23	1.56
ALP	1	1.19	0.81	3.56	3.97	3.11	3.69	3.22	4.06	2.15	2.64	1.87
OCN	1	1.14	0.86	2.26	2.64	1.89	2.19	1.78	2.51	1.31	1.55	1.13
Supplementary fig.1d-1
	OE-NC			OE-SNHG14			OE-SNHG14+shNC			OE-SNHG14+shMef2c
RUNX2	0.116035	0.06	0.18	0.893208	0.8	0.97	0.888273	0.99	0.77	0.325868	0.4	0.24
BSP	0.101515	0.05	0.16	0.352099	0.26	0.43	0.380542	0.3	0.46	0.154835	0.06	0.23
Supplementary fig.1d-2
	OE-NC			OE-SNHG14			OE-SNHG14+shNC			OE-SNHG14+shMef2c
ALP	0.0617891	0.03	0.1	0.477088	0.4	0.55	0.505004	0.42	0.59	0.18242	0.12	0.26
OCN	0.0859963	0.04	0.12	0.427725	0.5	0.34	0.442661	0.52	0.36	0.145874	0.07	0.22
Supplementary fig.1f-1
LC3Ⅱ/Ⅰ	OE-NC	OE-SNHG14	OE-SNHG14+shNC	OE-SNHG14+shMef2c
	1.0428	2.06509	2.15881	1.28587
	1.16	2.21	2.34	1.15
	0.89	1.83	1.97	1.41
Supplementary fig.1f-2
	OE-NC			OE-SNHG14			OE-SNHG14+shNC			OE-SNHG14+shMef2c
p62	0.584519	0.5	0.66	0.114262	0.05	0.17	0.0926595	0.04	0.13	0.312812	0.4	0.23
Beclin-1	0.129124	0.06	0.2	0.630366	0.71	0.54	0.624696	0.7	0.53	0.204444	0.13	0.27
